# Supplementary material for: Mitotic Hub Gene Network in Colorectal Cancer: Integrated Transcriptomic, Protein-Level, and Clinical-Genomic Characterization of a Ten-Gene Signature
Source: Genes (Basel). 2026 Jul 8;17(7):783. doi: 10.3390/genes17070783 (PMC13408991; doi:10.3390/genes17070783)
Supplement: Supplementary file 1 [file genes-17-00783-s001.zip]

Archive with 1 entries (1 files):
- genes-4392595-supplementary.pdf
